# Supplementary material for: Pre-colonial Amerindian legacies in forest composition of southern Brazil
Source: PLoS One. 2020 Jul 23;15(7):e0235819. doi: 10.1371/journal.pone.0235819 (PMC7377383; doi:10.1371/journal.pone.0235819)
Supplement: S1 File — This file can be opened using a Geographic Information System (Gis Software) or following the script provided in S1 Code. (CSV) [file pone.0235819.s002.csv]

x	y
-56.269	-27.415
-56.169	-27.356
-49.600	-23.583
-51.565	-29.372
-53.600	-29.480
-53.600	-29.480
-49.323	-28.866
-48.697	-28.217
-48.697	-28.217
-48.697	-28.217
-48.697	-28.217
-48.697	-28.217
-49.296	-28.841
-51.993	-21.511
-51.993	-21.511
-52.068	-21.492
-51.993	-21.511
-54.042	-23.597
-52.106	-21.541
-52.058	-21.631
-51.499	-22.319
-51.499	-22.319
-53.380	-29.850
-53.644	-29.678
-49.036	-28.685
-58.568	-34.209
-58.568	-34.209
-58.568	-34.209
-58.698	-34.306
-58.189	-32.497
-52.681	-29.729
-52.925	-22.398
-54.720	-27.568
-53.433	-27.133
-50.083	-29.767
-50.083	-29.767
-52.892	-30.845
-51.373	-29.629
-54.456	-25.396
-54.478	-25.269
-51.971	-21.240
-52.058	-21.631
-54.369	-25.238
-52.174	-31.712
-53.170	-29.836
-53.083	-27.117
-53.083	-27.117
-58.592	-34.229
-50.000	-22.917
-52.018	-21.428
-52.421	-21.940
-56.282	-20.568
-52.377	-22.018
-52.377	-22.018
-52.431	-21.703
-52.431	-21.703
-52.431	-21.703
-58.260	-34.127
-51.000	-26.167
-53.550	-29.689
-53.550	-29.689
-53.555	-29.659
-58.435	-33.092
-53.536	-29.532
-54.325	-25.299
-54.472	-25.520
-54.472	-25.520
-54.574	-25.545
-54.574	-25.545
-52.222	-31.847
-52.222	-31.847
-52.222	-31.847
-54.356	-25.390
-56.729	-27.506
-52.028	-21.440
-51.689	-20.779
-55.100	-27.800
-51.163	-30.265
-51.878	-21.209
-51.878	-21.209
-51.878	-21.209
-51.878	-21.209
-51.878	-21.209
-51.878	-21.209
-51.878	-21.209
-52.164	-21.026
-51.878	-21.209
-51.878	-21.209
-51.878	-21.209
-51.878	-21.209
-51.878	-21.209
-51.878	-21.209
-58.425	-33.426
-58.425	-33.426
-58.425	-33.426
-54.668	-27.544
-53.417	-27.200
-53.733	-27.167
-53.249	-29.761
-53.033	-27.083
-53.383	-29.824
-51.506	-24.214
-51.506	-24.214
-51.750	-27.498
-52.908	-23.363
-51.768	-27.533
-51.768	-27.533
-58.744	-34.346
-52.399	-22.097
-52.399	-22.097
-52.399	-22.097
-50.605	-30.431
-50.605	-30.431
-52.869	-22.384
-52.869	-22.384
-52.869	-22.384
-52.869	-22.384
-52.869	-22.384
-52.869	-22.384
-52.869	-22.384
-52.869	-22.384
-52.869	-22.384
-52.869	-22.384
-52.869	-22.384
-52.869	-22.384
-52.869	-22.384
-52.869	-22.384
-52.869	-22.384
-52.869	-22.384
-52.869	-22.384
-52.869	-22.384
-52.869	-22.384
-52.869	-22.384
-52.869	-22.384
-52.869	-22.384
-52.869	-22.384
-52.869	-22.384
-52.869	-22.384
-52.869	-22.384
-52.869	-22.384
-52.869	-22.384
-52.869	-22.384
-52.869	-22.384
-52.869	-22.384
-52.869	-22.384
-52.869	-22.384
-54.509	-25.463
-54.509	-25.463
-54.509	-25.463
-48.938	-28.620
-53.332	-29.417
-55.050	-27.817
-58.082	-28.319
-58.082	-28.319
-58.082	-28.319
-58.082	-28.319
-58.082	-28.319
-58.082	-28.319
-58.082	-28.319
-55.390	-21.774
-55.390	-21.774
-57.149	-27.552
-57.149	-27.552
-57.149	-27.552
-57.149	-27.552
-49.884	-28.617
-48.984	-28.609
-48.992	-28.613
-52.500	-23.500
-52.500	-23.500
-52.500	-23.500
-53.333	-23.667
-50.967	-22.348
-49.197	-28.792
-54.442	-25.208
-50.917	-29.667
-54.901	-27.692
-50.217	-29.933
-50.217	-29.933
-54.250	-29.550
-54.250	-29.550
-52.856	-22.641
-48.844	-26.445
-51.121	-22.634
-51.050	-22.767
-51.167	-22.833
-52.500	-23.501
-54.388	-25.172
-52.399	-22.097
-52.661	-22.159
-51.029	-22.738
-51.011	-22.755
-52.500	-23.500
-52.500	-23.500
-52.681	-29.729
-52.333	-23.501
-52.628	-22.207
-52.628	-22.207
-52.628	-22.207
-52.703	-22.136
-52.493	-22.113
-52.405	-31.503
-55.164	-23.964
-52.500	-23.500
-52.500	-23.500
-54.578	-25.397
-49.530	-25.476
-53.715	-23.244
-53.715	-23.244
-49.410	-24.097
-49.410	-24.097
-52.785	-22.186
-52.621	-21.707
-52.500	-21.703
-52.621	-21.707
-52.621	-21.707
-52.019	-21.417
-52.019	-21.417
-51.878	-21.209
-52.019	-21.417
-52.120	-29.289
-52.120	-29.289
-56.738	-27.514
-57.004	-27.689
-51.533	-29.981
-51.533	-29.981
-56.615	-27.637
-56.615	-27.637
-56.615	-27.637
-56.615	-27.637
-56.615	-27.637
-53.017	-27.100
-52.508	-27.271
-52.333	-23.500
-51.034	-26.084
-54.247	-24.077
-48.999	-28.621
-52.500	-23.500
-52.500	-23.500
-49.600	-23.583
-49.600	-23.583
-48.501	-27.594
-54.030	-25.501
-54.030	-25.501
-53.249	-29.761
-54.656	-27.529
-56.730	-27.520
-56.730	-27.520
