# Supplementary material for: Pre-colonial Amerindian legacies in forest composition of southern Brazil
Source: PLoS One. 2020 Jul 23;15(7):e0235819. doi: 10.1371/journal.pone.0235819 (PMC7377383; doi:10.1371/journal.pone.0235819)
Supplement: S2 File — This file can be opened using a Geographic Information System (Gis Software) or following the script provided in S1 Code. (CSV) [file pone.0235819.s003.csv]

x	y
-50.0950499	-29.6140124
-50.1000027	-28.599998
-50.1076761	-24.0735795
-50.1051113	-24.0590419
-50.102787	-24.0609068
-50.080973	-24.0786686
-50.0791286	-24.1302538
-50.0792769	-24.0764999
-50.0792577	-24.0695366
-50.0787017	-24.0399462
-50.0539028	-27.0958562
-50.0742547	-24.1087478
-50.071307	-24.1790117
-50.0582984	-24.1002873
-50.0338803	-27.1275787
-50.0334397	-27.1271965
-51.0865414	-28.9522822
-50.0336331	-27.0517803
-51.0848559	-28.9743519
-50.0561839	-24.1377452
-51.0519206	-28.9602971
-51.189171	-27.829276
-51.0617634	-28.9785525
-50.0361199	-24.1610198
-49.4626978	-23.3066407
-48.9803587	-28.5083395
-48.9949505	-25.5941924
-48.982808	-24.6713693
-48.974309	-24.0646385
-48.9744852	-23.6779902
-48.9630077	-24.0710972
-48.958961	-24.0782659
-48.8898703	-26.0939763
-48.8764047	-25.4371628
-51.0516341	-28.9620482
-48.8061485	-26.2017832
-48.6947187	-27.6772149
-48.6104062	-28.0194553
-51.39321	-24.90016
-50.7421125	-27.6700809
-51.39619	-24.89597
-48.9738826	-24.0642446
-51.39166	-24.89214
-51.39463	-24.90421
-51.39668	-24.8978
-51.190217	-27.8284996
-51.1909694	-27.8299958
-51.169626	-27.8441878
-49.7689749	-29.3871812
-50.42725	-25.79086
-50.6940842	-28.3277249
-50.43194	-25.79283
-50.672597	-28.3385975
-50.43223	-25.79238
-50.6708432	-28.3349555
-50.43927	-25.78903
-50.669771	-28.3385636
-50.43147	-25.79735
-50.6799417	-28.3355638
-50.43493	-25.79113
-50.6965846	-28.3273604
-50.43205	-25.80027
-50.6973221	-28.3263149
-50.2926461	-28.4526403
-50.290754	-28.4530366
-50.2757151	-28.4567755
-50.2788572	-28.4558173
-50.2777026	-28.4558925
-51.40218	-24.95035
-50.265387	-28.4556189
-51.40714	-24.92938
-50.2479274	-28.4303312
-50.305793	-28.4381756
-50.3065266	-28.438432
-50.3386611	-28.4437189
-51.88006	-25.6362
-51.1498666	-27.8489666
-50.75191	-24.24508
-50.74661	-24.24746
-50.73616	-24.25044
-48.9547754	-24.0898204
-52.149075	-28.8910784
-49.9671811	-27.0370354
-50.73545	-24.24988
-48.9563844	-24.0795225
-50.74376	-24.24765
-50.7368	-24.23626
-50.72715	-24.24321
-50.71595	-24.23787
-50.72913	-24.25295
-50.72582	-24.2528
-50.72264	-24.2517
-50.71598	-24.24608
-49.0519353	-24.0798038
-50.71037	-24.25189
-50.69615	-24.24967
-50.71777	-24.23542
-49.06978	-25.36133
-50.69805	-24.24068
-50.69518	-24.24178
-50.69225	-24.24307
-50.68936	-24.24416
-49.43522	-25.44914
-49.3079	-25.98711
-50.68596	-24.24852
-49.44579	-25.45824
-50.68521	-24.24293
-49.44325	-25.45872
-50.67766	-24.24808
-49.44666	-25.4605
-50.67677	-24.24902
-50.67441	-24.25056
-50.67394	-24.2511
-50.67084	-24.25328
-50.67094	-24.25367
-50.67039	-24.2536
-51.9051	-25.65819
-50.67031	-24.25421
-50.66599	-24.2578
-50.6652	-24.26012
-50.68478	-24.24423
-48.5891141	-26.9973
-51.4842	-23.57575
-51.76728	-23.57486
-51.55914	-23.76948
-51.4881	-23.82114
-53.53018	-25.08646
-53.52384	-25.04106
-51.18106	-24.15541
-51.17397	-24.1763
-49.0017599	-25.58247
-50.89904	-23.74769
-50.89848	-23.74658
-49.38132	-24.7452
-50.90459	-23.80075
-50.90487	-23.80075
-50.90459	-23.80055
-50.90932	-23.80064
-53.76288	-25.09748
-50.90432	-23.81747
-53.80395	-25.11268
-50.90529	-23.81769
-50.91312	-23.82141
-50.91754	-23.82247
-50.91715	-23.82144
-49.29943	-25.59213
-49.25207	-25.58319
-49.25034	-25.58451
-49.30127	-25.59148
-50.85668	-23.67419
-50.86709	-23.6838
-49.25124	-25.58404
-49.35124	-24.74809
-49.34715	-25.7244
-49.34734	-25.72343
-49.34755	-25.72244
-51.17987	-27.7619701
-51.1790563	-27.7608608
-49.3203	-25.7613
-49.69534	-24.27061
-53.9894	-25.1959
-51.1826169	-27.7660831
-51.1836771	-27.7688802
-51.87903	-25.63533
-51.8811	-25.6457
-51.88562	-25.65019
-51.1791886	-27.7610773
-51.1693343	-27.760882
-50.9357543	-28.6749191
-50.9282679	-28.68164
-50.3733033	-27.72
-50.5401944	-27.7023222
-50.5884166	-27.6428055
-50.589675	-27.6424583
-50.5927055	-27.6486777
-50.5975555	-27.6407222
-50.5995277	-27.6410833
-50.5972777	-27.6407222
-50.6033611	-27.6403611
-50.6054444	-27.637
-50.6116111	-27.6376944
-50.6103055	-27.6376388
-50.5911861	-27.6414777
-50.7189166	-27.60275
-50.7220833	-27.5968055
-50.7143611	-27.6450555
-50.8231666	-27.4735277
-50.6594166	-27.543
-50.65775	-27.5437222
-50.627575	-27.5274611
-50.6288888	-27.5302777
-50.6276111	-27.5292777
-50.6442777	-27.5655
-50.6415	-27.5083611
-50.6396388	-27.5072777
-50.6885555	-27.4684722
-50.689	-27.4674722
-50.7028055	-27.4630833
-50.7081388	-27.5371111
-50.6993888	-27.5302222
-50.6831111	-27.5087222
-50.6943611	-27.5013055
-50.6836944	-27.4990555
-50.6610277	-27.5089722
-50.6602777	-27.5079722
-50.6546388	-27.5114444
-50.65725	-27.6336666
-50.5705277	-27.6872777
-50.5914611	-27.6446972
-50.7088333	-27.4753611
-50.5651111	-27.59925
-50.5703611	-27.5976388
-49.5496356	-27.9985298
-49.5448832	-28.0010699
-49.6960263	-27.9283025
-49.5765883	-27.9903543
