# Supplementary material for: Pre-colonial Amerindian legacies in forest composition of southern Brazil
Source: PLoS One. 2020 Jul 23;15(7):e0235819. doi: 10.1371/journal.pone.0235819 (PMC7377383; doi:10.1371/journal.pone.0235819)
Supplement: S3 File — (CSV) [file pone.0235819.s004.csv]

cult	h	main_r	third_r	coast
guarani	512	0	0	0
guarani	196	0	30	0
guarani	155	0	0	90
guarani	197	10	10	410
guarani	288	0	0	180
guarani	757	10	7.9202113	380
guarani	476	0	10	0
guarani	194	0	0	360
guarani	610	0	28.55416836	0
guarani	228	0	0	30
guarani	302	0	0	90
guarani	309	5.7952128	0	230
guarani	254	10	0	90
guarani	214	10	0	320
guarani	59	10	0	130
guarani	51	0	0	120
guarani	56	0	10	120
guarani	3	0	0	60
guarani	61	0	0	370
guarani	278	0	0	90
guarani	524	0	0	130
guarani	308	10	0	240
guarani	54	10	11.8254963	170
guarani	104	0	0	350
guarani	363	0	10	400
guarani	290	20	10	340
guarani	108	0	0	220
guarani	75	10	2.0797887	360
guarani	96	7.011319798	0	290
guarani	281	10	0	260
guarani	228	0	0	290
guarani	265	5.7952128	0	170
guarani	264	0	0	350
guarani	604	0	0	0
guarani	275	0	0	390
guarani	99	0	0	120
guarani	288	10	0	340
guarani	23	0	0	20
guarani	305	0	0	160
guarani	226	0	0	360
guarani	185	0	0	330
guarani	286	0	8.299875958	120
guarani	264	25.7952128	0	330
guarani	75	0	0	90
guarani	106	0	0	150
guarani	245	0	0	370
guarani	47	0	10	90
guarani	195	0	0	360
guarani	188	0	0	10
guarani	5	0	0	310
guarani	63	0	0	370
guarani	247	10	0	250
guarani	46	0	0	260
guarani	145	4.119123499	0	140
guarani	33	0	0	60
guarani	54	0	0	370
guarani	618	20	0	390
guarani	15	10	0	320
guarani	63	0	0	10
guarani	382	20	0	340
guarani	54	0	0	130
guarani	307	0	10	0
guarani	311	25.8808765	0	360
guarani	187	0	0	100
guarani	286	10	120	0
guarani	260	0	0	110
guarani	47	0	0	300
guarani	314	0	0	240
guarani	101	18.3239107	0	410
guarani	306	0	0	0
guarani	206	20	0	330
guarani	80	0	0	0
guarani	452	0	0	140
guarani	233	0	0	40
guarani	252	0	20	400
guarani	527	20	0	350
guarani	326	0	0	140
guarani	37	0	0	0
guarani	307	0	38.1745037	0
guarani	770	20	0	370
guarani	241	20	0	260
guarani	755	0	0	0
guarani	637	30	0	360
guarani	54	30	0	350
guarani	1	0	0	260
guarani	279	10	0	280
guarani	14	12.8921963	0	320
guarani	153	10	0	290
guarani	80	0	0	80
guarani	54	10	10	360
guarani	225	10	0	380
guarani	59	0	0	60
guarani	22	0	0	50
guarani	111	0	0	50
guarani	326	0	10	0
guarani	607	0	0	50
guarani	49	10	0	390
guarani	232	10	0	250
guarani	110	0	0	170
guarani	609	0	0	290
guarani	49	0	0	340
guarani	180	0	0	350
guarani	218	0	0	0
guarani	520	0	0	360
guarani	16	0	0	70
guarani	291	10	0	360
guarani	341	20	0	390
guarani	282	0	0	270
guarani	605	20	0	350
guarani	1	30	7.9202113	360
guarani	275	0	9.620335342	140
guarani	104	0	0	150
guarani	155	0	10	0
guarani	327	20	0	340
guarani	184	10	10	390
guarani	294	0	0	130
guarani	287	20	0	310
guarani	19	20	0	380
guarani	261	0	8.299875958	80
guarani	155	0	0	120
guarani	179	27.1078037	0	370
guarani	67	0	0	120
guarani	337	10	0	360
guarani	20	10	0	0
guarani	150	14.2047872	0	250
guarani	30	4.2047872	7.9202113	410
guarani	302	0	0	160
guarani	34	20	3.525620343	360
guarani	324	0	0	0
guarani	310	0	0	70
guarani	163	2.988680202	10	310
guarani	540	10	0	350
guarani	37	0	0	10
guarani	139	0	0	110
guarani	604	0	0	120
guarani	286	0	0	90
guarani	50	10	0	390
guarani	61	0	0	150
guarani	235	10	2.0797887	350
guarani	86	0	0	10
guarani	283	0	0	0
guarani	180	0	10	350
guarani	235	0	0	0
guarani	218	0	0	130
guarani	1	0	0	350
guarani	230	0	10	120
guarani	184	10	0	270
guarani	103	0	0	60
guarani	248	20	0	380
guarani	205	0	0	120
guarani	59	12.9886802	0	290
guarani	62	0	0	60
guarani	318	0	0	210
guarani	1	10	0	290
guarani	148	10	2.0797887	0
guarani	285	0	10	0
guarani	208	0	10	170
guarani	191	20	0	240
guarani	586	0	0	150
guarani	502	0	0	380
guarani	229	0	0	0
guarani	68	10	0	230
guarani	276	0	0	240
guarani	216	0	0	110
guarani	310	24.2047872	0	350
guarani	448	0	0	130
guarani	577	10	0	380
guarani	791	0	0	100
guarani	87	0	0	320
guarani	13	0	0	130
guarani	15	0	0	360
guarani	39	24.2047872	8.554168357	350
guarani	12	10	0	380
guarani	124	0	0	120
guarani	305	0	0	80
guarani	9	0	58.1745037	0
guarani	304	8.323910699	0	270
guarani	232	20	0	410
guarani	216	0	0	50
guarani	313	10	0	350
guarani	101	10	7.9202113	330
guarani	168	10	0	80
guarani	291	10	0	40
guarani	306	0	0	160
guarani	36	30	0	410
guarani	240	10	30	0
guarani	304	10	0	230
guarani	17	15.7952128	0	370
guarani	35	0	0	140
guarani	183	0	20	0
guarani	237	0	0	140
guarani	306	20	0	390
guarani	305	10	0	70
guarani	85	0	0	350
guarani	143	0	0	90
guarani	683	0	0	340
guarani	150	10	0	330
guarani	275	10	1.445831643	390
guarani	275	0	0	10
guarani	380	0	0	340
guarani	15	10	0	350
guarani	609	10	0	230
guarani	309	10	0	310
guarani	231	0	0	190
guarani	176	0	0	30
guarani	624	0	0	50
guarani	61	0	0	0
guarani	281	0	0	0
guarani	5	0	0	250
guarani	268	0	0	340
guarani	291	10	0	410
guarani	105	0	0	350
guarani	88	0	0	110
guarani	305	10	0	350
guarani	314	0	0	400
guarani	298	0	0	340
guarani	429	0	0	0
guarani	45	0	0	290
guarani	276	0	0	0
guarani	20	0	0	350
guarani	90	0	0	150
guarani	186	10	0	310
guarani	324	1.676089301	0	20
guarani	352	0	0	300
guarani	219	0	0	20
guarani	136	0	30	0
guarani	297	0	0	370
guarani	37	0	0	260
guarani	280	0	0	380
guarani	1	0	0	400
guarani	126	10	0	380
guarani	248	10	12.0797887	390
guarani	235	0	0	160
guarani	326	0	20	0
guarani	105	20	0	270
guarani	333	20	10	320
guarani	464	0	0	370
guarani	285	0	0	110
guarani	42	20	0	340
guarani	47	0	10	0
guarani	219	0	0	210
guarani	89	0	0	250
guarani	266	0	0	140
guarani	30	0	0	380
guarani	305	10	0	380
guarani	308	0	0	20
guarani	305	0	0	20
guarani	268	0	0	250
guarani	21	10	0	340
guarani	38	0	0	60
guarani	265	10	0	240
guarani	144	0	20	0
guarani	238	20	0	250
guarani	303	0	0	310
guarani	208	40	0	370
guarani	54	2.988680202	0	80
guarani	574	10	0	320
guarani	320	30	0	360
guarani	42	0	0	110
guarani	309	0	0	310
guarani	606	10	0	360
guarani	216	20	0	310
guarani	247	0	0	140
guarani	364	0	0	290
guarani	203	0	0	180
guarani	20	5.7952128	0	350
guarani	276	0	0	120
guarani	305	0	10	350
guarani	365	0	0	410
guarani	204	0	10	0
guarani	207	20	0	380
guarani	259	0	0	90
guarani	233	10	0	430
guarani	452	0	0	260
guarani	264	10	0	350
guarani	515	0	0	20
guarani	268	10	0	380
guarani	53	0	0	10
guarani	47	0	0	60
guarani	136	10	0	350
guarani	165	0	0	0
guarani	50	0	7.9202113	130
guarani	60	10	0	360
guarani	132	0	0	280
guarani	263	0	0	130
guarani	176	10	0	350
guarani	517	0	0	100
guarani	303	0	20	0
guarani	150	0	0	140
guarani	133	0	0	90
guarani	297	10	0	270
guarani	475	0	0	0
guarani	123	0	0	0
guarani	86	10	0	360
guarani	133	1.676089301	0	360
guarani	16	20	2.0797887	360
guarani	595	2.988680202	0	30
guarani	34	20	0	400
guarani	2	0	0	270
guarani	316	0	0	160
guarani	239	10	6.474379657	290
guarani	432	1.216106998	2.0797887	360
guarani	86	0	0	380
guarani	317	20	2.0797887	390
guarani	75	0	0	110
guarani	318	0	0	120
guarani	311	0	0	130
guarani	169	0	10	0
guarani	266	0	0	140
guarani	327	0	0	390
guarani	309	0	0	280
guarani	308	0	0	60
guarani	306	28.3239107	0	320
guarani	8	0	0	0
guarani	615	30	0	380
guarani	46	0	0	250
guarani	229	0	0	50
guarani	75	0	0	220
guarani	142	17.0113198	0	380
guarani	540	0	0	50
guarani	43	0	10	0
guarani	541	0	60	380
guarani	281	10	0	360
guarani	305	0	0	20
guarani	845	20	0.379664658	400
guarani	108	0	1.445831643	90
guarani	363	0	0	20
guarani	170	20	0	380
guarani	656	0	0	140
guarani	323	20	0	320
guarani	4	20	0	410
guarani	220	10	0	340
guarani	234	10	0	340
guarani	268	18.3239107	0	400
guarani	29	0	0	210
guarani	490	0	10	280
guarani	230	0	0	0
guarani	36	0	0	100
guarani	62	0	0	0
guarani	277	20	0	320
guarani	246	0	10	0
guarani	563	0	9.620335342	110
guarani	302	0	0	370
guarani	288	0	0	210
guarani	79	20	0	360
guarani	49	0	0	240
guarani	8	0	0	0
guarani	156	0	0	140
guarani	260	0	0	90
guarani	14	0	0	340
guarani	21	28.3239107	0	350
guarani	51	30	0	370
guarani	153	0	1.700124042	0
guarani	216	14.1191235	0	380
guarani	30	10	0	390
guarani	109	0	0	50
guarani	294	0	0	100
guarani	301	0	0	380
guarani	63	0	0	170
guarani	351	2.892196299	0	330
guarani	61	0	0	110
guarani	838	10	20	360
guarani	332	10	0	260
guarani	74	0	0	340
guarani	111	0	10	130
guarani	118	10	0	260
guarani	92	10	0	70
guarani	85	0	0	0
guarani	538	11.6760893	0	360
guarani	251	0	0	290
guarani	51	0	0	60
guarani	390	30	0	320
guarani	24	0	0	120
guarani	399	10	0	370
guarani	309	0	0	0
guarani	141	0	1.700124042	130
guarani	269	10	0	360
guarani	311	0	0	0
guarani	154	10	10	330
guarani	49	0	10	0
guarani	272	0	0	320
guarani	304	10	0	150
guarani	335	4.2047872	8.299875958	270
guarani	24	10	0	360
guarani	537	0	0	40
guarani	248	0	0	140
guarani	289	0	0	310
guarani	99	20	10	340
guarani	202	0	0	200
guarani	113	10	0	390
guarani	40	4.2047872	10	340
guarani	649	14.2047872	0	390
guarani	281	0	0	130
guarani	56	0	0	140
guarani	304	10	0	0
guarani	44	0	10	280
guarani	200	0	0	360
guarani	287	10	0	370
guarani	75	30	0	370
guarani	302	0	10	0
guarani	308	0	0	270
guarani	306	20	0	300
guarani	295	10	0	370
guarani	13	0	0	60
guarani	212	0	0	10
guarani	593	0	0	140
guarani	216	0	0	130
guarani	247	0	0	10
guarani	64	0	0	110
guarani	253	18.3239107	7.9202113	350
guarani	318	0	0	170
guarani	590	10	1.825496301	330
guarani	54	30	10	360
guarani	75	0	0	40
guarani	37	0	0	110
guarani	339	0	0	100
guarani	255	0	0	190
guarani	131	0	0	360
guarani	246	10	0	400
guarani	205	10	10	380
guarani	442	20	0	340
guarani	552	0	0	370
guarani	139	0	0.379664658	150
guarani	200	0	7.9202113	330
guarani	332	0	0	20
guarani	356	0	0	240
guarani	304	30	0	320
guarani	13	20	0	380
guarani	9	0	0	380
guarani	200	10	0	280
guarani	48	0	0	120
guarani	16	20	0	280
guarani	1	0	0	60
guarani	615	10	0	360
guarani	57	0	0	160
guarani	4	0	0	150
guarani	313	0	0	120
guarani	38	0	0	120
guarani	303	2.988680202	0	140
guarani	60	10	8.174503699	410
guarani	515	0	50	0
guarani	1	10	0	380
guarani	248	10	0	370
guarani	23	0	10	130
guarani	314	10	0	340
guarani	518	0	0	60
guarani	24	0	9.620335342	260
guarani	82	10	0	240
guarani	628	0	0	20
guarani	216	0	0	340
guarani	296	0	0	390
guarani	71	20	0	390
guarani	240	10	20	380
guarani	655	0	0	10
guarani	472	0	1.825496301	250
guarani	296	0	1.445831643	330
guarani	439	12.8921963	0	320
guarani	305	10	0	370
guarani	285	20	0	150
guarani	50	0	0	60
guarani	286	10	0	230
guarani	40	11.6760893	10	350
guarani	249	0	1.700124042	0
guarani	2	10	0	380
guarani	92	10	30	0
guarani	587	0	0	390
guarani	153	0	0	20
guarani	233	10	0	380
guarani	34	10	0	100
guarani	59	20	0	410
guarani	472	0	8.299875958	70
guarani	302	1.216106998	0	210
guarani	218	10	0	230
guarani	315	0	0	130
guarani	236	0	0	360
guarani	1	10	0	0
guarani	305	0	10	400
guarani	158	0	0	330
guarani	293	0	0	10
guarani	212	0	0	130
guarani	379	20	10	360
guarani	133	0	0	360
guarani	150	10	0	360
guarani	308	0	0	40
guarani	84	0	0	180
guarani	214	0	0	80
guarani	247	0	0	280
guarani	316	0	10	0
guarani	278	0	0	290
guarani	58	0	0	350
guarani	252	30	0	370
guarani	651	0	10	370
guarani	379	0	0	120
guarani	218	0	0	80
guarani	605	10	0	380
guarani	305	0	0	200
guarani	396	0	10	350
guarani	145	22.9886802	0	390
guarani	708	2.892196299	0	370
guarani	304	0	0	260
guarani	308	4.2047872	0	0
guarani	11	10	0	330
guarani	220	0	20	380
guarani	228	0	0	330
guarani	11	5.7952128	0	340
guarani	293	0	0	300
guarani	6	0	0	80
guarani	34	0	0	370
guarani	333	0	0	90
guarani	306	10	28.1745037	0
guarani	221	30	8.174503699	350
guarani	170	20	1.700124042	330
guarani	308	10	0	390
guarani	246	0	0	200
guarani	224	10	10	320
guarani	9	0	0	0
guarani	41	0	0	200
guarani	315	0	0	110
guarani	206	0	0	0
guarani	11	0	0	400
guarani	49	0	0	360
guarani	63	0	0	360
guarani	39	10	0	150
guarani	305	10	0	280
guarani	113	5.880876501	0	150
guarani	248	0	0	440
guarani	54	0	0	330
guarani	327	0	0	30
guarani	62	10	0	270
guarani	318	0	0	380
guarani	61	0	0	360
guarani	306	10	0	160
guarani	353	14.2047872	0	270
guarani	24	0	0	370
guarani	635	20	18.1745037	370
guarani	245	0	38.55416836	0
guarani	1	10	0	360
guarani	275	0	0	100
guarani	48	0	10	280
guarani	61	0	0	0
guarani	1	20	0	410
guarani	186	5.7952128	0	290
guarani	217	0	0	130
guarani	39	10	0	390
guarani	64	10	0	330
guarani	174	0	0	100
guarani	350	0	0	140
guarani	51	0	20	0
guarani	310	20	0	260
guarani	341	0	20	0
guarani	113	22.8921963	0	350
guarani	435	0	0	30
guarani	51	0	0	330
guarani	172	0	0	190
guarani	22	0	0	150
guarani	304	0	60.37966466	0
guarani	325	20	0	340
guarani	188	10	0	380
guarani	71	10	0	260
guarani	321	0	0	180
guarani	291	0	0	230
guarani	109	0	50	0
guarani	77	0	0	90
guarani	273	10	0	280
guarani	75	0	0	290
guarani	54	11.6760893	0	250
guarani	44	0	0	290
guarani	43	0	0	180
guarani	273	0	0	70
guarani	248	20	8.174503699	350
guarani	237	0	0	300
guarani	271	0	7.9202113	0
guarani	149	25.7952128	0	320
guarani	314	0	0	80
guarani	269	20	0	360
guarani	134	27.1078037	0	360
guarani	302	0	0	140
guarani	53	15.7952128	0	330
guarani	60	27.0113198	0	380
guarani	734	0	0	330
guarani	169	0	0	160
guarani	61	0	0	90
guarani	624	0	0	150
guarani	173	30	0	360
guarani	307	10	0	220
guarani	610	0	0	290
guarani	308	0	0	0
guarani	77	0	0	230
guarani	212	0	0	150
guarani	267	10	10	320
guarani	591	14.2047872	0	270
guarani	255	0	0	360
guarani	329	0	0	0
guarani	230	0	80	0
guarani	52	0	41.8254963	380
guarani	144	10	10	330
guarani	271	0	0	50
guarani	289	0	0	50
guarani	311	10	0	380
guarani	1	10	8.554168357	370
guarani	257	0	0	200
guarani	60	0	8.554168357	0
guarani	230	0	0	10
guarani	6	0	0	370
guarani	180	30	0	360
guarani	54	0	0	100
guarani	65	0	0	60
guarani	405	0	0	230
guarani	29	10	0	10
guarani	278	0	0	150
guarani	147	0	0	110
guarani	269	0	0	90
guarani	37	10	0	230
guarani	311	0	0	170
guarani	313	20	0	370
guarani	347	0	20.37966466	390
guarani	302	0	0	10
guarani	360	30	0.379664658	390
guarani	179	0	0	70
guarani	413	10	0	140
guarani	185	0	0	370
guarani	141	0	0	330
guarani	216	20	0	350
guarani	256	5.7952128	0	260
guarani	1	0	90	0
guarani	312	1.216106998	0	0
guarani	1	0	0	300
guarani	45	0	3.525620343	150
guarani	295	20	0	360
guarani	307	20	0	340
guarani	293	0	0	100
guarani	326	15.7952128	8.174503699	300
guarani	462	40	0	380
guarani	50	0	0	120
guarani	326	0	52.0797887	0
guarani	3	0	0	400
guarani	254	0	0	330
guarani	86	15.7952128	0	350
guarani	301	0	10	0
guarani	350	10	0	130
guarani	96	11.216107	0	340
guarani	219	0	0	100
guarani	58	21.6760893	0	360
guarani	34	0	0	160
guarani	315	0	0	140
guarani	304	0	0	370
guarani	219	0	0	270
guarani	308	0	0	60
guarani	253	0	0	370
guarani	327	0	0	150
guarani	611	0	0	0
guarani	284	0	0	0
guarani	7	0	0	30
guarani	405	0	0	210
guarani	281	0	30	380
guarani	46	0	0	20
guarani	281	0	1.700124042	130
guarani	51	0	0	50
guarani	311	5.7952128	0	0
guarani	52	0	0	190
guarani	619	0	0	440
guarani	319	8.323910699	0	370
guarani	202	10	0	340
guarani	319	7.011319798	1.700124042	250
guarani	222	0	0	210
guarani	300	0	0	340
guarani	212	10	0	330
guarani	67	0	0	110
guarani	232	8.323910699	0	270
guarani	307	0	0	40
guarani	54	10	0	290
guarani	232	0	20	390
guarani	216	0	70	0
guarani	186	10	0	390
guarani	573	18.3239107	0	360
guarani	272	0	0	250
guarani	28	20	0	360
guarani	46	10	0	380
guarani	216	10	0	110
guarani	502	0	0	160
guarani	306	20	0	280
guarani	226	0	0	90
guarani	48	20	0	360
guarani	422	0	0	340
guarani	612	0	0	300
guarani	71	0	0	340
guarani	102	0	0	0
guarani	287	10	0	0
guarani	33	10	0	270
guarani	609	0	0	380
guarani	61	0	0	0
guarani	95	10	6.474379657	160
guarani	173	0	0	0
guarani	266	31.6760893	0	370
guarani	306	10	0	350
guarani	221	0	0	60
guarani	470	30	0	360
guarani	46	5.7952128	0	110
guarani	4	10	0	370
guarani	633	30	0	290
guarani	44	0	46.47437966	0
guarani	280	0	0	300
guarani	56	0	10	0
guarani	155	10	0	370
guarani	302	20	0	320
guarani	307	10	0	370
guarani	29	0	0	130
guarani	46	0	0	10
guarani	33	10	0	240
guarani	301	20	0	370
guarani	290	30	0	370
guarani	16	0	0	50
guarani	79	7.107803701	0	340
guarani	272	0	0	0
guarani	519	0	10	0
guarani	254	0	0	380
guarani	1	0	0	70
guarani	51	0	0	400
guarani	272	0	0	380
guarani	8	0	0	430
guarani	241	0	0	410
guarani	110	20	0	320
guarani	60	0	0	50
guarani	197	0	0	400
guarani	84	0	10	0
guarani	91	10	0	340
guarani	313	10	10	360
guarani	627	0	0	120
guarani	271	10	0	370
guarani	308	0	0	0
guarani	306	10	0	270
guarani	234	0	0	370
guarani	301	0	0	70
guarani	2	10	0	300
guarani	158	0	0	200
guarani	282	0	0	90
guarani	36	0	0	60
guarani	103	0	0	30
guarani	29	40	0	340
guarani	1	0	1.700124042	380
guarani	211	0	0	70
guarani	359	8.783893002	0	0
guarani	26	0	0	20
guarani	258	0	0	150
guarani	260	0	0	220
guarani	53	0	0	80
guarani	308	0	0	210
guarani	304	0	0	40
guarani	415	0	30	0
guarani	55	0	60	0
guarani	107	10	21.8254963	370
guarani	44	10	0	320
guarani	350	20	0	280
guarani	305	0	0	290
guarani	344	0	32.0797887	0
guarani	210	10	0	270
guarani	188	40	0	370
guarani	467	4.2047872	0	240
guarani	38	10	0	400
guarani	285	0	0	350
guarani	4	0	0	260
guarani	85	0	0	130
guarani	243	0	0	200
guarani	41	0	90	370
guarani	253	10	0	380
guarani	226	10	2.0797887	370
guarani	11	0	0	80
guarani	310	0	0	370
guarani	89	0	0	340
guarani	540	10	0	0
guarani	45	20	18.1745037	330
guarani	234	5.880876501	10	310
guarani	316	20	0	370
guarani	306	10	0	290
guarani	1	30	11.8254963	320
guarani	71	0	0	360
guarani	225	0	0	160
guarani	60	10	0	380
guarani	236	4.2047872	0	280
guarani	252	10	0	350
guarani	374	20	0	380
guarani	248	20	0	350
guarani	269	10	10	370
guarani	400	0	0	370
guarani	215	0	0	0
guarani	301	0	0.379664658	350
guarani	205	0	0	250
guarani	5	30	0	120
guarani	306	20	10	360
guarani	223	20	0	320
guarani	26	0	0	390
guarani	149	0	0	70
guarani	564	10	0	300
guarani	52	0	0	320
guarani	343	0	10	0
guarani	615	10	0	110
guarani	70	10	0	140
guarani	275	10	20	380
guarani	303	0	0	290
guarani	58	0	0	240
guarani	520	0	0	40
guarani	98	20	0	200
guarani	282	0	0.379664658	350
guarani	224	0	0	370
guarani	1	0	0	0
guarani	86	4.2047872	0	150
guarani	631	0	0	380
guarani	305	0	0	140
guarani	351	0	0	400
guarani	229	0	0	150
guarani	56	10	0	130
guarani	365	10	0	370
guarani	297	0	0	270
guarani	301	0	8.554168357	370
guarani	56	20	0	100
guarani	599	0	10	310
guarani	259	10	0	260
guarani	312	0	10	0
guarani	311	10	0	130
guarani	259	0	0	310
guarani	307	20	0	0
guarani	279	0	0	380
guarani	152	10	0	370
guarani	265	10	0	380
guarani	40	1.676089301	0	380
guarani	104	30	0	360
guarani	522	0	0	360
guarani	129	0	0	380
guarani	142	0	0	380
guarani	17	0	0	300
guarani	222	0	0	0
guarani	70	10	0	280
guarani	9	0	0	360
guarani	482	0	0	100
guarani	510	10	0	260
guarani	192	0	0	0
guarani	300	0	0	40
guarani	56	0	0	220
guarani	1	10	0	370
guarani	602	0	0	290
guarani	104	10	10	0
guarani	247	7.011319798	0	220
guarani	316	10	0	350
guarani	287	0	0	360
guarani	69	10	0	130
guarani	16	0	7.9202113	330
guarani	313	0	10	0
guarani	214	0	0	210
guarani	720	2.892196299	0	380
guarani	309	20	0	290
guarani	285	0	10	380
guarani	116	5.880876501	0	120
guarani	190	0	0	330
guarani	612	10	0	140
guarani	247	0	0	80
guarani	394	0	0	180
guarani	264	0	0	140
guarani	198	0	0	30
guarani	81	10	0	0
guarani	83	20	0	340
guarani	46	8.323910699	0	350
guarani	327	10	0	180
guarani	311	10	0	140
guarani	168	0	30	390
guarani	405	10	0	110
guarani	307	2.988680202	0	340
guarani	115	0	0	150
guarani	269	10	0	370
guarani	1	0	0	270
guarani	150	10	0	30
guarani	53	0	0	370
guarani	302	0	10	0
guarani	313	0	50	380
guarani	19	0	0	290
guarani	369	0	0	380
guarani	350	0	0	370
guarani	153	0	0	10
guarani	264	5.880876501	0	0
guarani	313	0	0	150
guarani	76	20	0	130
guarani	219	0	0	370
guarani	257	0	0	380
guarani	313	20	0	100
guarani	611	0	0	360
guarani	312	0	10	300
guarani	95	10	0	0
guarani	187	10	0	370
guarani	466	0	0	160
guarani	147	0	0	270
guarani	627	20	0	20
guarani	221	0	0	370
guarani	264	0	0	150
guarani	227	0	0	350
guarani	597	10	0	0
guarani	236	4.2047872	0	140
guarani	41	10	0	90
guarani	240	0	0	360
guarani	245	0	0	380
guarani	288	0	0	210
guarani	5	0	0	110
guarani	125	20	10	70
guarani	262	0	0	320
guarani	299	0	0	210
guarani	603	10	0	130
guarani	10	0	20	400
guarani	268	0	0	150
guarani	134	10	1.825496301	120
guarani	1	5.7952128	0	330
guarani	304	0	0	130
guarani	288	0	0	370
guarani	122	20	30	0
guarani	632	0	0	390
guarani	155	0	0	40
guarani	88	0	0	70
guarani	488	0	10	40
guarani	242	18.3239107	10	400
guarani	533	20	0	340
guarani	251	0	0	370
guarani	249	10	18.1745037	0
guarani	305	10	0	330
guarani	224	0	0	380
guarani	190	0	0	80
guarani	302	0	0	370
guarani	621	20	0	0
guarani	77	0	0	290
guarani	349	10	0	280
guarani	54	20	0	140
guarani	273	0	0	400
guarani	286	0	0	370
guarani	301	0	10	350
guarani	94	0	0	0
guarani	267	0	0	280
guarani	266	0	0	370
guarani	56	0	0	250
guarani	242	0	0	0
guarani	408	0	0	320
guarani	305	20	10	0
guarani	610	0	0	250
guarani	1	10	138.5541684	0
guarani	98	0	0	250
guarani	320	0	0	100
guarani	208	0	10	390
guarani	177	10	0	350
guarani	216	0	0	130
guarani	307	0	0	390
guarani	341	0	0	290
guarani	278	40	0	190
guarani	58	0	0	360
guarani	149	0	0	160
guarani	162	0	0	0
guarani	36	0	0	80
guarani	73	10	0	370
guarani	155	0	7.9202113	380
guarani	1	0	0	310
guarani	445	0	0	140
guarani	86	0	0	210
guarani	56	0	20	0
guarani	104	20	0	0
guarani	54	0	0	390
guarani	56	0	0	0
guarani	1	0	0	130
guarani	13	20	0	380
guarani	617	0	0	360
guarani	612	0	0	140
guarani	585	20	18.1745037	390
guarani	429	20	0	390
guarani	2	0	0	350
guarani	253	0	0	70
guarani	228	0	0	0
guarani	321	0	0	370
guarani	266	0	0	240
guarani	273	0	0	0
guarani	580	10	0	370
guarani	107	30	0	380
guarani	258	0	0	330
guarani	288	0	20	0
guarani	89	0	0	360
guarani	309	0	0	60
guarani	146	0	0	0
guarani	188	0	0	0
guarani	529	0	7.9202113	120
guarani	248	0	0	150
guarani	322	0	0	110
je	905	190	0	110
je	702	0	130	170
je	660	0	0	30
je	829	30	0	60
je	687	40	0	80
je	1524	30	0	200
je	982	30	0	220
je	953	0	13.14595569	120
je	769	34.1191235	0	210
je	606	260	0	80
je	710	200	0	210
je	838	240	9.620335342	170
je	1068	17.1078037	0	200
je	597	10	10	110
je	924	20	10	120
je	629	130	0	30
je	915	0	180	140
je	896	20	1.445831643	110
je	816	270	40	60
je	913	90	22.0797887	230
je	407	0	20	160
je	612	0	0	40
je	483	0	0	140
je	435	20	0	140
je	566	0	17.9202113	30
je	825	0	0	190
je	902	210	10	50
je	914	70	10	250
je	610	210	10	200
je	1528	240	0	180
je	695	0	70	220
je	1156	15.7952128	0	30
je	1163	114.2047872	0	50
je	566	0	150	130
je	798	10	0	20
je	710	30	11.8254963	70
je	642	20	20	70
je	610	130	0	50
je	601	10	130	140
je	739	30	0	30
je	875	10	8.174503699	120
je	470	20	0	60
je	914	0	10	140
je	931	90	0	30
je	641	0	120	120
je	813	190	0	70
je	772	0	0	200
je	899	10	0	40
je	1150	0	0	60
je	704	220	0	150
je	915	0	0	220
je	877	5.880876501	0	30
je	688	30	0	50
je	713	0	0	120
je	640	130	0	60
je	512	124.2047872	0	140
je	846	240	170	140
je	611	30	29.62033534	200
je	519	40	0	40
je	953	0	0	190
je	913	261.6760893	0	70
je	1218	0	30	230
je	637	0	0	20
je	610	40	8.174503699	80
je	892	0	0	210
je	832	0	0	80
je	914	0	0	60
je	741	10	0	40
je	618	10	0	70
je	1214	50	0	70
je	652	250	0	190
je	451	10	10	230
je	645	50	0	90
je	1190	0	10	230
je	1199	14.2047872	0	210
je	613	20	30	80
je	1223	180	30	80
je	1519	200	0	160
je	874	20	10	230
je	915	220	0	80
je	635	0	0	260
je	609	20	0	30
je	903	50	0	30
je	611	0	17.9202113	50
je	1244	11.216107	0	90
je	1068	20	0	50
je	1155	0	0	70
je	614	0	0	60
je	873	10	10	70
je	1285	0	8.299875958	50
je	652	0	0	80
je	783	10	10	50
je	1110	30	1.825496301	40
je	786	10	0	30
je	611	0	0	50
je	933	220	0	50
je	928	0	50	250
je	628	0	0	50
je	489	0	0	40
je	683	0	2.0797887	120
je	913	0	0	100
je	651	0	10	70
je	773	20	0	40
je	925	0	17.9202113	20
je	609	0	0	80
je	912	0	10.37966466	50
je	317	2.988680202	0	70
je	696	0	0	40
je	615	30	0	70
je	860	280	0	190
je	919	24.2047872	20	230
je	549	100	0	220
je	1163	0	120	120
je	946	30	0	190
je	917	0	0	30
je	1207	80	0	50
je	623	10	0	150
je	445	20	0	10
je	696	10	0	180
je	918	0	0	150
je	811	10	0	80
je	619	0	0	120
je	625	30	3.525620343	20
je	752	55.8808765	10	50
je	1274	70	0	50
je	508	0	10	160
je	902	0	0	50
je	969	170	0	10
je	604	0	0	280
je	1217	32.9886802	0	60
je	1107	0	20	30
je	662	10	10	20
je	921	20	0	20
je	606	10	10	40
je	607	0	0	20
je	916	0	0	70
je	612	230	0	30
je	908	220	0	250
je	534	0	0	220
je	496	2.988680202	0	70
je	857	0	0	70
je	727	0	0	70
je	635	0	0	150
je	558	252.9886802	10	50
je	614	40	9.620335342	210
je	912	170	10	40
je	611	10	20	160
je	526	20	0	60
je	609	0	0	30
je	1087	40	10	80
je	609	264.2047872	8.299875958	230
je	1007	180	20	210
je	1524	202.9886802	0	160
je	777	11.6760893	10	180
je	912	0	0	60
je	599	10	1.445831643	60
je	486	10	0	10
je	908	10	33.52562034	80
je	965	10	0	40
je	204	4.2047872	0	70
je	931	17.0113198	0	110
je	610	10	0	120
je	867	0	10	100
je	919	14.2047872	0	0
je	555	110	0	200
je	836	0	140	120
je	898	20	0	70
je	511	10	0	120
je	1509	40	0	110
je	614	40	10	40
je	1527	0	0	190
je	914	40	7.9202113	10
je	909	10	0	190
je	915	20	0	100
je	714	0	0	70
je	469	20	7.9202113	100
je	924	10	0	20
je	1218	10	0	30
je	938	0	0	100
je	916	0	0	50
je	698	7.107803701	0	30
je	548	250	0	60
je	468	0	40	240
je	863	280	0	60
je	724	10	10	230
je	915	8.323910699	0	80
je	827	30	11.44583164	80
je	585	50	0	210
je	1200	20	0	60
je	612	91.216107	0	30
je	239	10	10	160
je	603	240	0	40
je	614	0	0	230
je	959	0	0	130
je	609	230	0.379664658	110
je	609	0	20.37966466	250
je	681	10	0	50
je	610	10	10	80
je	546	0	0	20
je	914	22.8921963	0	50
je	446	11.216107	10	70
je	475	210	0	40
je	871	150	0	180
je	848	10	10	150
je	611	60	30	20
je	931	0	0	110
je	860	0	0	70
je	1052	0	0	20
je	913	0	0	30
je	827	7.107803701	0	40
je	914	0	0	40
je	668	18.3239107	0	40
je	716	0	0	20
je	784	20	0	150
je	1132	4.119123499	0	180
je	906	8.783893002	20	100
je	1153	20	0	80
je	825	12.9886802	0	70
je	764	0	10	50
je	545	197.1078037	0	60
je	561	120	30	180
je	621	10	0	140
je	996	10	10	50
je	701	10	20	50
je	620	10	10	90
je	900	10	10	30
je	584	0	10	10
je	913	220	0	40
je	769	210	10	260
je	953	0	20	190
je	588	0	0	180
je	531	0	10	80
je	700	10	0	60
je	478	18.3239107	0	140
je	431	0	0	70
je	955	30	0	40
je	773	7.107803701	30	60
je	640	0	0	60
je	652	10	0	200
je	568	10	0	50
je	910	80	0	200
je	1122	4.2047872	0	180
je	735	0	0	50
je	349	0	0	60
je	919	10	0	70
je	929	18.3239107	0	160
je	794	0	0	30
je	914	10	0	40
je	1085	0	0	60
je	1186	0	0	30
je	611	0	0	100
je	898	210	0	110
je	767	0	3.525620343	240
je	879	4.119123499	20	20
je	1246	20	0	70
je	611	30	0	70
je	609	20	0	180
je	843	21.216107	30	90
je	916	88.3239107	8.554168357	120
je	913	160	0	150
je	590	7.107803701	20	140
je	670	20	0	160
je	611	30	0	220
je	882	18.783893	10	80
je	701	260	0	110
je	915	20	10	230
je	421	10	20	110
je	924	0	0	40
je	368	25.7952128	0	80
je	981	0	10	130
je	1215	0	0	90
je	916	20	17.9202113	90
je	941	40	0	30
je	611	262.8921963	0	300
je	695	0	42.0797887	230
je	601	0	0	40
je	407	20	0	60
je	259	200	10	120
je	1152	180	10	260
je	915	20	50.37966466	280
je	898	0	0	50
je	788	20	0	60
je	599	70	0	140
je	771	20	0	90
je	696	0	10	190
je	1222	10	0	70
je	1026	70	0	70
je	628	158.3239107	0	150
je	613	0	130	150
je	914	28.3239107	10	120
je	1022	0	9.620335342	140
je	444	10	0	60
je	621	20	0	200
je	824	140	30	50
je	745	0	10	140
je	618	80	0	10
je	610	20	17.9202113	160
je	517	0	0	40
je	917	0	10	20
je	700	10	0	130
je	711	10	0	70
je	626	0	0	50
je	567	80	0	20
je	550	237.0113198	8.174503699	90
je	570	0	0	240
je	807	0	0	170
je	1146	0	0	10
je	613	217.1078037	0	70
je	895	0	30	190
je	890	0	0	50
je	889	150	10	40
je	927	10	150	150
je	304	137.1078037	0	140
je	480	10	0	140
je	913	10	0	70
je	616	0	0	60
je	564	157.1078037	0	70
je	606	120	120	150
je	910	30	153.5256203	130
je	913	20	1.825496301	80
je	548	20	0	110
je	794	100	18.29987596	80
je	885	150	130	120
je	653	0	130	150
je	639	0	0	180
je	891	20	10	90
je	767	280	10	110
je	627	10	47.9202113	230
je	665	0	0	30
je	585	10	0	60
je	898	90	1.825496301	270
je	860	18.3239107	10	150
je	924	30	10	80
je	918	90	0	40
je	553	0	0	200
je	1076	30	0	30
je	914	10	0	110
je	907	240	0	30
je	633	40	90	200
je	896	250	9.620335342	140
je	734	0	30	230
je	985	30	0	50
je	902	200	0	80
je	610	24.2047872	10	180
je	707	4.2047872	10	180
je	921	180	0	180
je	299	120	0	190
je	823	0	130	130
je	908	0	0	40
je	906	10	0	70
je	1157	0	0	50
je	854	10	0	20
je	609	230	0	60
je	638	64.2047872	130	190
je	947	15.7952128	0	160
je	936	221.6760893	0	130
je	652	90	50	250
je	1141	10	20	160
je	609	120	1.825496301	90
je	644	0	128.1745037	130
je	462	5.7952128	0	110
je	1148	0	0	90
je	1007	0	0	40
je	608	0	27.9202113	100
je	921	10	0	110
je	609	45.7952128	0	50
je	1223	0	0	110
je	652	70	0	30
je	684	11.6760893	20	60
je	1235	0	0	140
je	1218	0	0	30
je	979	1.676089301	0	50
je	607	0	0	90
je	602	40	0	70
je	611	4.119123499	0	90
je	941	1.216106998	0	40
je	1110	1.216106998	10	40
je	923	20	20	10
je	592	7.011319798	0	60
je	859	220	0	60
je	611	225.7952128	20	260
je	1157	160	0	240
je	815	30	180	160
je	488	40	10	110
je	601	0	10	180
je	914	50	0	80
je	846	4.119123499	10	160
je	479	118.3239107	0	60
je	885	80	150	130
je	923	10	20	160
je	915	30	0	120
je	914	15.8808765	0	80
je	705	200	0	40
je	919	30	20	180
je	613	10	0	160
je	609	10	30	40
je	822	0	10	20
je	639	30	0	180
je	1209	0	10	180
je	792	0	0	100
je	913	0	0	40
je	695	175.8808765	0	70
je	844	150	10	160
je	914	4.119123499	130	150
je	1390	20	0	30
je	615	90	10	70
je	803	4.2047872	20	160
je	684	0	0	20
je	789	0	0	110
je	914	0	0	40
je	857	20	0	60
je	1215	0	37.9202113	90
je	897	15.7952128	0	20
je	672	80	0	40
je	549	280	0	170
je	499	0	20	230
je	940	40	0	0
je	912	30	0	210
je	914	24.2047872	0	120
je	626	250	0	40
je	696	260	0	200
je	923	10	0	210
je	661	60	0	30
je	863	0	10	150
je	708	160	10	80
je	913	0	30	180
je	498	10	10	90
je	500	10	10	70
je	805	0	0	160
je	760	167.1078037	0	20
je	1376	190	1.825496301	150
je	370	200	0	210
je	1221	10	10	230
je	490	210	20	20
je	630	7.011319798	10	220
je	911	250	0	80
je	610	22.9886802	0	210
je	734	1.216106998	0	30
je	750	10	0	210
je	1175	160	20	30
je	917	0	10	160
je	751	60	0	50
je	822	10	0	50
je	562	30	0	40
je	453	20	0	80
je	914	10	20	40
je	684	40	0	30
je	257	10	0	70
je	506	7.107803701	0	80
je	827	10	10	70
je	772	20	0	180
je	440	30	0	40
je	1138	0	50	90
je	974	0	0	70
je	748	247.0113198	0	110
je	538	2.988680202	7.9202113	230
je	1236	182.8921963	20	30
je	404	0	0	270
je	917	190	0	0
je	548	190	0	270
je	609	40	0	200
je	1480	17.0113198	20	140
je	603	10	0	40
je	933	10	10	30
je	674	170	0	20
je	612	174.2047872	20	150
je	1191	0	18.55416836	180
je	900	10	0	110
je	794	0	10	10
je	953	5.7952128	0	120
je	610	30	0	60
je	939	35.8808765	30	50
je	613	242.9886802	0	190
je	875	0	102.0797887	200
je	661	230	0	70
je	957	220	9.620335342	250
je	914	50	0	260
je	975	220	10	220
je	609	20	0	210
je	867	0	10	80
je	539	0	0	60
je	881	0	0	60
je	629	227.1078037	0	20
je	1135	210	10	190
je	739	20	6.474379657	260
je	640	10	0	60
je	614	0	0.379664658	70
je	836	0	2.0797887	50
je	588	45.7952128	0	70
je	918	157.1078037	0	110
je	792	260	120	150
je	954	120	10	210
je	677	4.2047872	0	140
je	510	50	10	50
je	624	10	2.0797887	190
je	908	40	0	40
je	917	220	0	80
je	614	0	10	260
je	609	0	0	60
je	610	222.8921963	10	50
je	735	262.9886802	20	250
je	643	40	20	210
je	619	10	0	210
je	683	0	0	30
je	566	271.6760893	1.445831643	10
je	934	0	0	230
je	885	260	0	110
je	335	54.2047872	30	230
je	783	10	0	200
je	280	100	10	50
je	914	0	120	120
je	901	50	0	170
je	881	240	0	50
je	573	30	3.525620343	200
je	887	0	0	150
je	820	10	0	60
je	711	0	0	70
je	626	0	10	10
je	926	167.1078037	0	60
je	514	0	7.9202113	160
je	610	30	0	10
je	561	20	2.0797887	110
je	491	122.9886802	9.620335342	40
je	920	280	161.4458316	140
je	895	20	40	220
je	636	100	10	90
je	845	0	121.8254963	120
je	928	0	0	50
je	896	150	0	10
je	628	0	10	160
je	856	24.2047872	0	100
je	613	20	20	90
je	316	70	20	80
je	656	200	0	100
je	1147	50	40	270
je	505	0	10	230
je	888	65.7952128	10	10
je	274	20	0	100
je	733	0	30	80
je	638	30	0	150
je	643	40	0	70
je	912	20	30	70
je	501	0	0	150
je	628	200	0	30
je	730	160	0	200
je	1032	270	126.4743797	150
je	836	40	20	210
je	914	0	0	200
je	914	10	0	70
je	395	40	0	50
je	1222	100	12.0797887	70
je	880	120	130	120
je	659	0	0	130
je	480	10	0	70
je	823	20	0	60
je	1488	0	21.8254963	90
je	602	15.7952128	8.174503699	30
je	1212	10	7.9202113	30
je	697	30	0	190
je	791	0	0	30
je	608	10	0	130
je	747	170	0	20
je	643	122.9886802	20	290
je	893	220	170	140
je	724	0	0	220
je	624	251.6760893	0	30
je	905	0	20	230
je	617	230	10	50
je	917	31.6760893	120	190
je	1114	170	10	70
je	542	0	170	160
je	1089	0	0	40
je	914	0	0	40
je	897	0	0	140
je	626	0	0	30
je	874	5.880876501	8.174503699	130
je	679	10	0	40
je	868	210	20	60
je	920	0	3.525620343	240
je	874	0	10	70
je	1006	60	1.825496301	50
je	991	0	10	60
je	569	0	10	130
je	463	220	0	110
je	925	0	20.37966466	260
je	468	180	0	90
je	587	61.216107	10	210
je	878	10	0	180
je	645	20	0	50
je	653	30	0	100
je	596	220	0	190
je	1213	15.7952128	10	260
je	692	10	0	160
je	880	0	0	70
je	1144	180	0	20
je	707	210	7.9202113	270
je	813	127.1078037	0	260
je	799	0	170	140
je	911	20	20	100
je	761	231.216107	0	20
je	915	0	40	190
je	870	160	0	30
je	911	40	118.1745037	150
je	903	250	20	40
je	784	82.9886802	29.62033534	240
je	929	0	110	120
je	676	10	10	80
je	1028	230	0	60
je	944	0	10	220
je	905	10	0	20
je	971	200	0	140
je	914	190	10	180
je	456	200	0	180
je	1219	0	120	180
je	388	18.3239107	0	50
je	575	10	0	30
je	916	10	0	50
je	939	0	20	80
je	1107	60	0	200
je	888	30	0	160
je	1216	18.3239107	10	90
je	796	270	21.8254963	80
je	1168	0	0	240
je	850	0	0	100
je	551	30	0	20
je	579	0	10	60
je	797	0	0	100
je	957	250	0	50
je	901	0	0	240
je	590	248.3239107	0	50
je	378	0	0	200
je	610	20	10	110
je	587	20	0	50
je	915	0	30	90
je	956	20	0	40
je	912	30	0	30
je	953	40	0	120
je	1386	60	0	80
je	604	0	0	180
je	569	0	0	60
je	827	20	9.620335342	10
je	933	11.6760893	10	50
je	616	0	0	120
je	537	10	10	50
je	1271	7.107803701	0	190
je	862	20	10	70
je	634	10	10	70
je	866	230	0	30
je	789	0	28.1745037	200
je	1064	0	0	60
je	774	0	0	40
je	893	20	0	40
je	1148	10	0	190
je	591	40	0	40
je	749	0	0	210
je	1270	22.9886802	1.700124042	120
je	730	0	20	60
je	616	10	0	20
je	680	0	10	60
je	1225	0	11.8254963	80
je	727	240	10	10
je	932	0	70	220
je	610	30	0	30
je	658	0	8.299875958	110
je	874	2.892196299	0	60
je	1123	20	0	30
je	845	0	1.825496301	120
je	625	0	0	30
je	887	20	0	80
je	1222	10	0	90
je	1219	0	0	40
je	857	20	30	100
je	1339	160	0	80
je	921	277.0113198	150	160
je	610	140	70	220
je	915	0	190	150
je	1236	10	0	20
je	548	10	0	100
je	670	0	0	90
je	1012	20	0	140
je	917	0	10	30
je	367	220	0	30
je	912	20	0	220
je	914	10	0	70
je	1046	200	12.0797887	60
je	615	4.119123499	10	250
je	937	20	10	60
je	721	40	30	70
je	584	0	20	110
je	985	10	0	40
je	667	0	0	40
je	389	180	0	70
je	682	10	2.0797887	180
je	625	30	0	40
je	609	0	10	80
je	694	280	0	30
je	915	30	10	220
je	896	10	0	160
je	888	10	10	50
je	1526	120	0	70
je	915	60	10	140
je	702	280	0	190
je	617	2.988680202	20	230
je	1108	40	0	40
je	703	10	0	70
je	789	61.216107	0	30
je	916	110	0	180
je	998	170	140	130
je	642	0	20	170
je	676	10	0	40
je	872	0	0	90
je	915	10	0	50
je	884	10	0	30
je	1219	10	0	70
je	712	140	0	100
je	869	218.3239107	0	140
je	808	0	10	170
je	707	70	0	50
je	1275	0	0	150
je	880	20	28.55416836	100
je	917	150	0	160
je	1095	10	160	150
je	914	71.216107	2.0797887	10
je	1466	0	10	160
je	495	90	0	220
je	1207	290	0	200
je	519	0	10	220
je	547	27.1078037	8.174503699	110
je	1074	10	10	110
je	783	30	10	40
je	615	30	0	200
je	793	0	30	50
je	1101	50	0	30
je	770	20	10	230
je	610	0	0	30
je	611	10	8.554168357	30
je	946	0	0	100
je	440	10	0	70
je	616	20	0	80
je	803	0	0	20
je	833	270	0	30
je	615	20	10	220
je	968	40	0	70
je	623	14.2047872	0	50
je	1140	40	0	110
je	891	0	20	40
je	999	10	0	40
je	872	10	0	20
je	901	0	0	50
je	611	200	0	10
je	621	260	10	270
je	1213	0	9.620335342	210
je	1450	0	0	40
je	431	4.2047872	0	50
je	893	222.9886802	0	20
je	360	10	10	190
je	924	10	0	40
je	913	0	0	50
je	1210	10	0	30
je	456	10	0	60
je	914	0	0	70
je	612	18.783893	0	110
je	612	0	0	50
je	911	70	0	50
je	831	0	10	160
je	718	14.2047872	0	190
je	896	0	20	80
je	922	0	0	200
je	917	10	0	40
je	747	227.1078037	10	20
je	610	0	0	190
je	903	14.2047872	0	40
je	910	0	0	30
je	788	10	0	70
je	844	10	0	20
je	658	0	0	50
je	1148	220	20	80
je	613	0	0	230
je	889	140	0	60
je	692	20	190	140
je	1051	200	0	140
je	616	10	0	200
je	621	10	10	70
je	907	80	0	20
je	528	20	0	90
je	607	202.9886802	10	180
je	615	230	10	180
je	911	220	0	240
je	617	0	20	190
je	465	20	0	60
je	1140	150	0	40
je	893	0	150	150
je	845	110	0	60
je	688	0	140	130
je	1206	0	0	170
je	1051	37.1078037	0	100
je	494	40	20	110
je	1210	0	0	40
je	610	140	0	50
je	936	20	0	140
je	916	20	0	200
je	456	20	20	90
je	1221	0	0	30
je	617	180	0	40
je	608	220	0	180
je	561	10	50	260
je	710	20	0	50
je	830	10	0	120
je	648	0	0	140
je	863	200	0	80
je	909	10	30	270
je	1004	217.1078037	0	50
je	634	200	0	190
je	579	0	130	170
je	944	20	0	10
je	957	70	0	40
je	703	210	0	100
je	613	30	0	210
je	926	20	31.44583164	50
je	689	0	0	50
je	1449	120	10	80
je	680	74.2047872	10	140
je	964	10	20	160
je	771	60	0	70
je	652	10	0	190
je	925	0	40	90
je	725	0	10	80
je	862	10	0	30
je	528	10	0	40
je	540	10	0	90
je	961	10	0	30
je	919	14.2047872	10	50
je	917	0	0	170
je	535	0	0	60
je	474	0	0	160
je	582	30	0	60
je	1120	110	0	40
je	819	0	140	130
je	533	70	0	90
je	1177	0	27.9202113	50
je	673	30	0	70
je	602	0	10	110
je	638	10	0	50
je	922	20	0	60
je	761	0	0	220
je	603	30	0	60
je	935	20	0	80
je	903	0	11.8254963	80
je	936	0	0	120
je	912	40	0	60
je	626	80	0	80
je	897	0	10	80
je	566	2.988680202	8.299875958	30
je	918	10	0	40
je	976	140	0	190
je	815	0	0	150
je	813	0	0	110
je	1293	40	0	50
je	421	0	1.825496301	90
je	761	10	0	50
je	785	30	0	90
je	613	20	40	60
je	928	50	0	100
je	877	47.0113198	20	140
je	569	7.107803701	0	110
je	485	0	0	30
je	895	0	1.825496301	10
je	601	0	0	40
je	622	10	20	80
je	792	10	0	140
je	913	20	1.825496301	90
je	561	20	8.174503699	50
je	728	50	0	40
je	610	10	10	150
je	715	0	0	140
je	689	40	0	30
je	1409	0	0	90
je	950	10	0	60
je	750	150	0	40
je	849	10	60	160
je	568	290	10	100
je	741	50	0	220
je	539	0	20	50
je	644	220	0	20
je	611	20	10	260
je	555	10	9.620335342	50
je	873	70	0	50
je	1188	150	10	190
je	931	20	0	150
je	607	30	40	60
je	1231	35.7952128	30	50
je	774	2.988680202	0	90
je	859	0	0	70
je	660	220	0	40
je	613	190	0	220
je	896	280	37.9202113	160
je	1219	160	20	230
je	397	211.216107	11.8254963	150
je	1143	0	7.9202113	180
je	992	270	0	50
je	901	30	30	220
je	867	30	10	110
je	1171	4.2047872	0	110
je	907	30	0	40
je	616	0	20	60
je	1221	0	0	90
je	1296	20	0	90
je	504	10	0	220
je	666	8.323910699	0	150
je	922	0	0	80
je	1192	0	0	70
je	726	20	0	20
je	1071	14.1191235	0	210
je	607	10	0	40
je	878	90	0	140
je	918	30	10	150
je	695	10	0	120
je	706	0	20	90
je	607	160	0	70
je	617	0	10	160
je	603	252.8921963	0	20
je	826	240	50	240
je	560	0	100	200
je	909	34.1191235	0	80
je	554	8.323910699	0	180
je	664	30	0	30
je	499	0	0	40
je	1303	20	20	90
je	623	110	6.474379657	170
je	629	200	140	120
je	873	0	10	220
je	831	0	10	70
je	914	40	0	220
je	939	240	0	210
je	636	30	57.9202113	220
je	942	10	18.55416836	40
je	1133	0	0	70
je	896	30	0	130
je	552	0	50	100
je	613	10	0	100
je	604	0	0	170
je	1218	20	0	40
je	787	12.8921963	0	180
je	957	17.1078037	0	80
je	598	250	0	60
je	644	10	0	230
je	815	20	0	90
je	497	0	20	40
je	597	0	0	70
je	702	170	0	70
je	963	0	20	140
je	943	0	0	210
je	633	0	0	80
je	644	12.9886802	0	10
je	901	10	0	40
je	505	257.0113198	0	90
je	605	50	82.0797887	210
je	915	10	0	210
je	910	0	0	30
je	526	14.2047872	0	90
je	962	10	0	30
je	1138	150	0	140
je	913	0	60	160
je	1336	10	0	110
je	915	60	0	10
je	619	0	0	190
je	611	110	20	50
je	552	160	150	130
je	610	0	20	290
je	606	0	10	70
je	664	0	0	60
je	588	10	0	40
je	628	0	40	50
je	900	217.1078037	0	20
je	1273	100	0	190
je	613	15.8808765	120	120
je	608	10	0	160
je	914	10	0	60
je	1220	0	0	120
je	935	2.988680202	0	110
je	629	210	0	20
je	379	0	0	240
je	1105	8.783893002	11.70012404	50
