# Supplementary material for: Pre-colonial Amerindian legacies in forest composition of southern Brazil
Source: PLoS One. 2020 Jul 23;15(7):e0235819. doi: 10.1371/journal.pone.0235819 (PMC7377383; doi:10.1371/journal.pone.0235819)
Supplement: S5 File — (CSV) [file pone.0235819.s006.csv]

	jes	guaranis	fitofisionomia
163	0.442755133	0.348127842	FOD
419	0.085769407	0.321433723	FOD
137	0.3176983	0.29804492	FOD
55	0.299141705	0.46717906	FOD
33	0.293316811	0.369364113	FOD
615	0.252050102	0.446733683	FOD
168	0.390050292	0.257237315	FOD
325	0.299397588	0.413171977	FOD
79	0.346727401	0.362808019	FOD
559	0.295800358	0.408826858	FOD
551	0.303998053	0.425198823	FOD
519	0.305944949	0.470557392	FOD
616	0.355049938	0.43280679	FOD
618	0.350733548	0.443019986	FOD
4	0.34466055	0.436514556	FOD
80	0.34466055	0.436514556	FOD
39	0.425935626	0.486708581	FOD
379	0.425935626	0.486708581	FOD
600	0.690399766	0.08576227	FOM
235	0.716096878	0.113694005	FOM
129	0.425935626	0.486708581	FOD
52	0.384790033	0.492791981	FOD
515	0.194867387	0.816352725	FOD
291	0.493446678	0.070804521	FOM
643	0.469105244	0.072807051	FOM
243	0.474068373	0.05059839	FOM
299	0.477865726	0.397714913	FOD
382	0.416640431	0.511206865	FOD
319	0.416640431	0.511206865	FOD
583	0.509178579	0.092916369	FOM
599	0.585991383	0.040386416	FOM
255	0.753652036	0.074305117	FOM
448	0.475711852	0.399442941	FOD
88	0.475711852	0.399442941	FOD
514	0.422152519	0.721936703	FOD
516	0.359490484	0.711084068	FOD
159	0.394129217	0.618405163	FOD
650	0.407871336	0.053031813	FOM
171	0.589075148	0.054878067	FOM
574	0.799687088	0.12000142	FOM
263	0.533321857	0.241197258	FOM
605	0.311970323	0.306987762	FOD
399	0.407080561	0.363485396	FOD
511	0.407080561	0.363485396	FOD
268	0.464275002	0.627098024	FOD
330	0.481939614	0.534257591	FOD
439	0.417830557	0.534718633	FOD
223	0.793397307	0.213023186	FOM
577	0.815884888	0.293290257	FOM
322	0.488571823	0.3220236	FOM
410	0.538714647	0.441345036	FOD
623	0.486096829	0.442694724	FOD
480	0.399803221	0.421802163	FOD
411	0.399963081	0.716528952	FOD
358	0.41003409	0.074359134	FOM
436	0.821491361	0.261390179	FOM
617	0.815884888	0.293290257	FOM
113	0.768033803	0.220768154	FOM
79	0.478631109	0.46672824	FOM
15	0.478631109	0.46672824	FOD
300	0.433557391	0.3343032	FOD
425	0.477582693	0.43675819	FOD
300	0.245350912	0.329243451	FOD
526	0.357637614	0.673246026	FOD
77	0.49154219	0.117131777	FOM
140	0.465496272	0.15150398	FOM
334	0.709689438	0.132749528	FOM
296	0.807014048	0.272542387	FOM
91	0.749013007	0.208986714	FOM
182	0.757982016	0.19331421	FOM
488	0.526394665	0.413563848	FOD
612	0.19244346	0.226757884	FOM
460	0.688406467	0.294264197	FOM
323	0.706822217	0.18036218	FOM
412	0.740002394	0.287750989	FOM
594	0.349175185	0.374434859	FOD
78	0.342237771	0.259723991	FOD
56	0.339156985	0.301363766	FOD
80	0.097848602	0.549080253	FOD
62	0.594359457	0.448909998	FOM
388	0.542332828	0.471253306	FOM
148	0.607596874	0.431494176	FOM
298	0.530254841	0.452198446	FOD
176	0.308541864	0.237527952	FOD
393	0.308541864	0.237527952	FOD
567	0.280462235	0.484746486	FOD
31	0.280462235	0.484746486	FOD
157	0.634287417	0.345840603	FOM
150	0.526473343	0.413113594	FOM
575	0.543871582	0.450696141	FOM
544	0.605668664	0.364180654	FOM
113	0.570229471	0.638594329	FOD
567	0.564656615	0.712416649	FOM
317	0.564656615	0.712416649	FOM
332	0.558309495	0.434386641	FOM
243	0.511533558	0.432459056	FOM
109	0.348154485	0.287188679	FOD
194	0.237609386	0.226827085	FOD
502	0.237609386	0.226827085	FOD
382	0.229467049	0.319506317	FOD
19	0.556744039	0.493343055	FOM
137	0.561961234	0.50486666	FOM
627	0.511553109	0.453292519	FOM
149	0.511367977	0.32172966	FOM
230	0.603958905	0.339268416	FOD
138	0.534728229	0.322656512	FOD
627	0.556242764	0.388845384	FOD
505	0.543105781	0.342746228	FOM
634	0.545299351	0.351053536	FOM
326	0.434883475	0.334942371	FOD
504	0.262897938	0.259316623	FOD
365	0.075965323	0.194853544	FOD
540	0.198564634	0.215611577	FOD
15	0.196897298	0.364965558	FOD
441	0.593532145	0.306538463	FOM
4	0.548368156	0.5076437	FOM
201	0.618818641	0.417899936	FOM
406	0.561866224	0.322836667	FOD
151	0.57160753	0.342605203	FOD
491	0.468525887	0.307750881	FOD
378	0.480366349	0.290161163	FOD
319	0.370002687	0.259972095	FOD
486	0.22435692	0.230209872	FOD
551	0.104218602	0.19444333	FOD
349	0.024650676	0.184015602	FOD
559	0.137839675	0.511017919	FOD
81	0.560693502	0.350770414	FOM
645	0.513700306	0.321210533	FED
459	0.598226547	0.233121574	FOM
134	0.668442845	0.23271364	FOM
512	0.513566434	0.397042572	FOM
583	0.544859052	0.426312894	FOM
430	0.528812468	0.334216624	FOD
40	0.526760399	0.314271569	FOD
84	0.360427022	0.253520399	FOD
244	0.355274588	0.282714993	FOD
326	0.235570714	0.26694575	FOD
591	0.234605476	0.257519454	FOD
522	0.215845153	0.238009125	FOD
563	0.138367936	0.209613904	FOD
8	0.13171488	0.423903376	FOD
617	0.569738686	0.455374867	FED
379	0.54363966	0.246202588	FED
9	0.558939636	0.130008727	FOM
562	0.529554963	0.251779258	FOM
532	0.518845081	0.18149443	FOM
23	0.611670613	0.419628263	FOM
271	0.609199703	0.280098051	FOM
642	0.501081109	0.467239559	FOD
272	0.519708812	0.451856881	FOD
423	0.484663278	0.31569764	FOD
611	0.406607717	0.316655874	FOD
193	0.285020828	0.31316334	FOD
631	0.232840464	0.289486647	FOD
101	0.232840464	0.289486647	FOD
256	0.132797003	0.224539325	FOD
239	0.518821299	0.128484368	FOM
50	0.558492005	0.341917455	FED
107	0.606270075	0.177523091	FED
383	0.548957109	0.1697561	FOM
192	0.511992037	0.346333712	FOD
231	0.470330745	0.363629997	FOD
96	0.447733968	0.39274326	FOD
292	0.483264178	0.386438012	FOD
594	0.45601061	0.287680596	FOD
529	0.191029221	0.249926671	FOD
505	0.216989174	0.288218766	FOD
582	0.356277019	0.315839142	FOD
107	0.211862937	0.323686481	FOD
288	0.076258287	0.523709178	FOD
19	0.54696089	0.132522061	FOM
488	0.488213301	0.441846043	FED
145	0.594033599	0.174218133	FOM
318	0.525220215	0.168108523	FOM
18	0.47828266	0.147113681	FOM
23	0.603123426	0.189728096	FOM
617	0.676071286	0.308118641	FOM
120	0.454029739	0.304058373	FOM
641	0.518794715	0.448547304	FOD
578	0.439354151	0.398335665	FOD
368	0.424960464	0.365103036	FOD
125	0.42423898	0.492506534	FOD
580	0.42003867	0.407335877	FOD
166	0.398624182	0.292607069	FOD
362	0.311052024	0.231320307	FOD
507	0.315756142	0.288074195	FOD
277	0.168336079	0.275718331	FOD
67	0.075606667	0.541497052	FOD
393	0.484431446	0.303067237	FED
109	0.615210533	0.240375489	FOM
142	0.573880613	0.200227514	FOM
293	0.444306165	0.114064731	FOM
267	0.559446275	0.114055991	FOM
382	0.616844535	0.266484886	FOM
211	0.505787015	0.345246404	FOD
169	0.542938709	0.368190467	FOD
470	0.367818654	0.386193305	FOD
265	0.363274902	0.358882219	FOD
534	0.354149699	0.326063722	FOD
401	0.301607609	0.248495042	FOD
387	0.223634601	0.287523866	FOD
504	0.223634601	0.287523866	FOD
592	0.11782787	0.226531208	FOD
393	0.109853208	0.289759994	FOD
289	0.078035265	0.530134976	FOD
174	0.504942656	0.185286164	FOM
559	0.522097051	0.0998808	FOM
605	0.506663382	0.104410604	FOM
113	0.462750882	0.17222251	FOM
413	0.453758597	0.101032026	FOM
225	0.513292491	0.122113071	FOM
54	0.584251106	0.395355552	FOD
636	0.523509264	0.450799108	FOD
647	0.552259624	0.443456292	FOD
259	0.499380678	0.555234671	FOD
66	0.428553492	0.418399394	FOD
521	0.32827571	0.280962914	FOD
313	0.436101645	0.311524183	FOD
205	0.436101645	0.311524183	FOD
223	0.409919381	0.222911999	FED
269	0.43136251	0.159396291	FOM
61	0.466998398	0.178006202	FOM
339	0.466998398	0.178006202	FOM
554	0.390779078	0.111449197	FOM
171	0.432711244	0.120357655	FOM
521	0.57707572	0.149518952	FOM
212	0.417389601	0.146462023	FOM
351	0.432762325	0.065678231	FOM
315	0.683845758	0.295654148	FOM
21	0.683845758	0.295654148	FOD
592	0.547398806	0.336452812	FOM
240	0.482303023	0.438868433	FOD
516	0.522573829	0.36965248	FOD
244	0.523583114	0.403905958	FOD
188	0.46449551	0.441586465	FOD
99	0.355461448	0.364878833	FOD
605	0.352984756	0.312179387	FOD
573	0.229004487	0.308612496	FOD
424	0.104373962	0.549603462	FOD
407	0.377961218	0.129994541	FOM
287	0.473100126	0.066968471	FOM
75	0.504882813	0.266464353	FOM
588	0.604624331	0.375748485	FOM
202	0.503595829	0.449704826	FOD
633	0.547956944	0.260540694	FOD
17	0.501697183	0.3916412	FOM
492	0.520962775	0.393759489	FOD
301	0.699306071	0.364732504	FOD
110	0.59778142	0.386877805	FOD
619	0.507124186	0.373459697	FOD
22	0.507124186	0.373459697	FOD
144	0.261430115	0.298923939	FOD
364	0.10341806	0.578896105	FOD
275	0.606608272	0.250530362	FOM
123	0.409949303	0.138793126	FOM
357	0.332025677	0.138884306	FOM
293	0.364615977	0.118059888	FOM
275	0.473100126	0.066968471	FOM
348	0.420669377	0.062861852	FOM
615	0.453880906	0.126912132	FOM
219	0.521503985	0.435710132	FOM
367	0.542780221	0.420333982	FOM
411	0.759797156	0.27358526	FOD
25	0.67834878	0.352650434	FOM
103	0.611462951	0.301930606	FOD
114	0.611462951	0.301930606	FOD
438	0.425688475	0.441418469	FOD
61	0.167801321	0.255750179	FOD
244	0.336130232	0.125387549	FOM
159	0.606608272	0.250530362	FOM
215	0.313999057	0.071517207	FOM
425	0.419807851	0.111239381	FOM
645	0.419807851	0.111239381	FOM
511	0.619564056	0.376699835	FOD
434	0.673082054	0.184249908	FOM
499	0.594764829	0.1548163	FOM
245	0.445991457	0.335895866	FOD
324	0.469379872	0.400341481	FOD
4	0.393142134	0.427172333	FOD
433	0.290491909	0.337618411	FOD
168	0.108189419	0.558767617	FOD
258	0.492468536	0.268112749	FED
31	0.316906631	0.144488424	FOM
525	0.431311816	0.077035375	FOM
264	0.431311816	0.077035375	FOM
271	0.359424233	0.084579512	FOM
134	0.61403209	0.312757611	FED
226	0.55667758	0.226834252	FOM
535	0.546235919	0.133900031	FOM
324	0.568138897	0.125287011	FOM
304	0.517264187	0.374688834	FOD
22	0.515543818	0.423387408	FOD
524	0.379489928	0.358889252	FOD
111	0.336462408	0.157893181	FOM
536	0.361198068	0.130651295	FOM
514	0.388006985	0.078042157	FOM
372	0.347598881	0.087930091	FOM
392	0.456085503	0.174789652	FOM
321	0.468049079	0.134589538	FOM
440	0.476841599	0.280666649	FOD
647	0.162267327	0.301818073	FOD
69	0.206362143	0.274008781	FOD
70	0.241032258	0.338875115	FOD
581	0.334934354	0.364807248	FOD
5	0.61403209	0.312757611	FED
473	0.344332457	0.302883923	FOM
618	0.466983616	0.258932918	FOM
505	0.313144982	0.104925118	FOM
547	0.384757459	0.109562293	FOM
39	0.418260515	0.088077717	FOM
620	0.475165427	0.111440077	FOM
137	0.551393569	0.269882619	FOM
373	0.348056644	0.271441907	FOD
301	0.169742376	0.293558657	FOD
574	0.169742376	0.293558657	FOD
492	0.104238756	0.461039096	FOD
632	0.304875135	0.134622604	FOM
389	0.450346738	0.12367633	FOM
469	0.554136515	0.28139165	FOD
297	0.25759244	0.206787556	FOD
459	0.335086673	0.448859364	FOD
467	0.302631378	0.165286154	FOM
267	0.373270184	0.154387414	FOM
226	0.388833225	0.137787759	FOM
484	0.55352807	0.334132016	FOM
355	0.559031904	0.239863873	FOM
139	0.072068743	0.255999446	FOD
222	0.042755138	0.344805539	FOD
261	0.268153369	0.624973357	FOD
235	0.311825514	0.376949549	FOD
619	0.274582386	0.571483433	FOD
90	0.567247331	0.521505952	FED
499	0.573894739	0.603273869	FED
281	0.552765965	0.574210286	FED
194	0.637998283	0.484098911	FOM
20	0.598812401	0.71176511	FOM
329	0.528942168	0.536643207	FOM
146	0.553743064	0.62179333	FED
432	0.566457391	0.532621384	FED
37	0.543534279	0.597157896	FED
311	0.523166358	0.517165601	FED
517	0.437853515	0.661970317	FED
18	0.53488493	0.524460435	FED
244	0.535609245	0.505865455	FED
310	0.560693502	0.350770414	FED
333	0.508467972	0.357718676	FED
126	0.497739643	0.634866774	FED
633	0.535609245	0.505865455	FED
367	0.513700306	0.321210533	FED
484	0.500581145	0.701227427	FED
327	0.440735579	0.788401127	FED
89	0.504365981	0.593649924	FED
202	0.515877783	0.246227056	FED
551	0.431035131	0.661928892	FED
266	0.460575581	0.674777865	FED
360	0.482564509	0.670211256	FED
544	0.552099466	0.508404195	FED
324	0.557024419	0.485304594	FED
531	0.504343569	0.51521337	FED
337	0.476809144	0.43019253	FED
428	0.509595394	0.374662995	FED
468	0.537788272	0.184674591	FOM
294	0.377952844	0.10816396	FOM
520	0.377952844	0.10816396	FOM
531	0.373203009	0.838620543	FED
394	0.3974154	0.700636566	FED
312	0.542557776	0.516017377	FED
30	0.542557776	0.516017377	FED
220	0.476809144	0.43019253	FED
217	0.424310386	0.427861392	FED
155	0.558492005	0.341917455	FED
190	0.530471504	0.205643579	FED
111	0.51772815	0.212302119	FED
47	0.606270075	0.177523091	FED
381	0.39714399	0.686574578	FED
240	0.497874737	0.605711997	FED
298	0.418944508	0.69069314	FED
99	0.424090177	0.68066591	FED
74	0.558651626	0.32924962	FED
86	0.558651626	0.32924962	FED
17	0.480469316	0.169934377	FED
618	0.39714399	0.686574578	FED
392	0.418944508	0.69069314	FED
123	0.424090177	0.68066591	FED
107	0.558651626	0.32924962	FED
379	0.453802794	0.470274508	FED
533	0.379674733	0.469772339	FED
411	0.581441104	0.277954161	FED
435	0.398340315	0.479172528	FED
138	0.471592247	0.451087087	FED
70	0.418406308	0.531935155	FED
403	0.464559704	0.362351626	FED
55	0.484431446	0.303067237	FED
313	0.377472699	0.39295882	FED
453	0.438996643	0.296013206	FED
470	0.409919381	0.222911999	FED
400	0.377952844	0.10816396	FOM
462	0.377952844	0.10816396	FOM
567	0.500915647	0.319680989	FED
624	0.43480882	0.264672101	FED
469	0.451301157	0.259551406	FED
467	0.485307157	0.247107968	FED
425	0.463731736	0.31220004	FED
366	0.485307157	0.247107968	FED
640	0.357575953	0.186933219	FED
204	0.438841492	0.330791593	FED
98	0.457965434	0.152670532	FOM
300	0.637998283	0.484098911	FOM
90	0.582777679	0.26718542	FOM
346	0.582777679	0.26718542	FOM
621	0.492468536	0.268112749	FOM
399	0.492468536	0.268112749	FOM
13	0.438841492	0.330791593	FED
634	0.403616041	0.182416618	FOM
386	0.403616041	0.182416618	FOM
536	0.137839675	0.511017919	FOD
159	0.268153369	0.624973357	FOD
